# Supplementary material for: Dark Sweet Cherry Anthocyanins Suppressed Triple-Negative Breast Cancer Pulmonary Metastasis and Downregulated Genes Associated with Metastasis and Therapy Resistance In Vivo
Source: Int J Mol Sci. 2025 Jul 25;26(15):7225. doi: 10.3390/ijms26157225 (PMC12346644; doi:10.3390/ijms26157225)
Supplement: Supplementary file 1 [file ijms-26-07225-s001.zip]

Archive with 1 entries (1 files):
- ijms-3737601-supplementary.pdf
